# Supplementary material for: Acute Coronary Syndrome After Aneurysmal Subarachnoid Hemorrhage: Incidence, Risk Factors and Impact on the Outcome
Source: Medicina (Kaunas). 2024 Nov 14;60(11):1862. doi: 10.3390/medicina60111862 (PMC11596182; doi:10.3390/medicina60111862)
Supplement: Supplementary file 1 [file medicina-60-01862-s001.zip]

Archive with 1 entries (1 files):
- medicina-3218048-supplementary.pdf
